# Supplementary material for: Review of evidence based clinical practice guidelines developed in Latin America and Caribbean during the last decade: an analysis of the methods for grading quality of evidence and topic prioritization
Source: Global Health. 2019 Feb 19;15:14. doi: 10.1186/s12992-019-0455-0 (PMC6380043; doi:10.1186/s12992-019-0455-0)
Supplement: Supplementary file 1 — GRADE clinical practice guidelines. Data extraction of regional GRADE clinical practice guidelines. (XLSX 55 kb) [file 12992_2019_455_MOESM1_ESM.xlsx]

## Sheet: Hoja 1
Classification	Disease	Title	Institution	Country	Year	Clinical aspects	Editorial independence and declaration of conflict of interest	Funding	Implementation plan	Economic analysis
Communicable diseases	VIH	Guía de Práctica Clínica basada en la evidencia científica para la atención de la infección por VIH en niñas y niños menores de 13 años de edad.	Ministerio de Salud y Protección Social, Fondo de Población de las Naciones Unidas, Instituto de Evaluación Tecnológica en Salud, Asociación Colombiana de Infectología.	Colombia	2014	Diagnosis and treatment.	Yes	Yes	Yes	Yes
		Guía de práctica clínica basada en la evidencia científica para la atención de la infección por VIH/Sida en adolescentes (con 13 años de edad o más) y adultos.	Ministerio de Salud y Protección Social, Fondo de Población de las Naciones Unidas, Instituto de Evaluación Tecnológica en Salud, Asociación Colombiana de Infectología.	Colombia	2014	Diagnosis, treatment and follow up.	Yes	Yes	Yes	Yes
	Sexually transmitted diseases	Guía de Práctica Clínica Diagnóstico y tratamiento de Hepatitis B crónica	Ministerio de Salud y Protección Social, Instituto de Evaluación Tecnológica en Salud.	Colombia	2016	Prevention, diagnosis, treatment and follow up.	Yes	Yes	Yes	No
		Guía de Práctica Clínica para la tamización, diagnóstico y tratamiento de personas con infección por el virus de la hepatitis C.	Ministerio de Salud y Protección Social Instituto de Evaluación tecnológica en Salud.	Colombia	2016	Screening, diagnosis, treatment.	Yes	Yes	Yes	No
		Guía de Práctica Clínica para el abordaje sindrómico del diagnóstico y tratamiento de los pacientes con infecciones de transmisión sexual y otras infecciones del tracto genital.	Ministerio de Salud y Protección Social, Colciencias, Instituto de Evaluación Tecnológica en Salud, Centro Nacional de Investigación en Evidencia y Tecnologías en Salud CINETS.	Colombia	2013	Diagnosis and treatment.	Yes	Yes	Yes	Yes
	Diarrhea	Guía de práctica clínica para prevención, diagnóstico y tratamiento de la enfermedad diarreica aguda en niños menores de 5 años.	Ministerio de Salud y Protección Social – COLCIENCIAS.	Colombia	2013	Prevention, diagnosis and treatment.	Yes	Yes	Yes	Yes
		Guía de Práctica Clínica para el Diagnóstico y Tratamiento de la Enfermedad Diarreica Aguda en niños menores de 5 años.	Instituto Nacional de Salud	Perú	2017	Diagnosis and treatment.	Yes	Yes	No	No
	Respiratory infections	Guía de práctica clínica para la identificación y el manejo clínico de la tos ferina en menores de 18 años de edad.	Ministerio de Salud y Protección Social – COLCIENCIAS.	Colombia	2014	Diagnosis and treatment.	Yes	Yes	Yes	No
		Guía de padres y cuidadores para la evaluación del riesgo y manejo inicial de la neumonía en niños y niñas menores de 5 años y bronquiolitis en niños y niñas menores de 2 años.	Ministerio de Salud y Protección Social, Departamento Administrativo de Ciencia, Tecnología e Innovación (COLCIENCIAS), Instituto de Evaluación Tecnológica en Salud, Universidad de Antioquia.	Colombia	2014	Diagnosis and treatment.	Yes	Yes	Yes	Yes
	Vector-borne diseases	Versión extendida de la Guía de práctica clínica de dengue: documento basado en evidencias.	Instituto Nacional de Salud	Perú	2016	Prevention, diagnosis, treatment, rehabilitation and follow up.	Yes	Yes	No	No
Non-communicable diseases	Neoplasm	Guía de práctica clínica (GPC) para el manejo del cáncer de cuello uterino invasivo.	Ministerio de Salud y Protección Social, Instituto Nacional de Cancerología.	Colombia	2016	Treatment.	Yes	Yes	Yes	Yes
		Guía de práctica clínica (GPC) para la detección temprana, el diagnóstico, tratamiento integral, seguimiento y rehabilitación de pacientes con diagnostico de cáncer de colon y recto.	Ministerio de Salud y Protección Social, Instituto Nacional de Cancerología, Colciencias y FEDESALUD.	Colombia	2013	Diagnosis, treatment, rehabilitation and palliative care.	Yes	Yes	Yes	Yes
		Guía de práctica clínica para la tamización del cáncer colorrectal	Asociación Colombiana de Gastroenterología, el Grupo Cochrane ITS y el Instituto de Investigaciones Clínicas de la Universidad Nacional de Colombia	Colombia	2015	Screening.	Yes	Yes	No	No
		Guía de práctica clínica (GPC) para la detección y manejo de lesiones precancerosas de cuello uterino.	Ministerio de Salud y Protección Social, Instituto Nacional de Cancerología.	Colombia	2014	Screening, diagnosis and treatment.	Yes	Yes	Yes	Yes
		Guía de Práctica Clínica con evaluación económica para la prevención, diagnóstico, tratamiento y seguimiento del cáncer de piel no melanoma: carcinoma basocelular.	Ministerio de Salud y Protección Social, Departamento Administrativo de Ciencia, Tecnología e Innovación COLCIENCIAS, Instituto de Evaluación Tecnológica en Salud, Instituto Nacional de Dermatología - Centro Dermatológico Fedrico Lleras Acosta, Instituto Nacional de Cancerología, Fundación Universitaria Ciencias de la Salud.	Colombia	2014	Diagnosis, treatment and follow up.	Yes	Yes	Yes	Yes
		Guía de Práctica Clínica con evaluación económica para la prevención, diagnóstico, tratamiento y seguimiento del cáncer de piel no melanoma: queratosis actínica.	Ministerio de Salud y Protección Social, Departamento Administrativo de Ciencia, Tecnología e Innovación COLCIENCIAS, Instituto de Evaluación Tecnológica en Salud, Instituto Nacional de Dermatología - Centro Dermatológico Fedrico Lleras Acosta, Instituto Nacional de Cancerología, Fundación Universitaria Ciencias de la Salud.	Colombia	2014	Prevention, diagnosis, treatment and follow up.	Yes	Yes	Yes	Yes
		Guía de práctica clínica con evaluación económica para la prevención, diagnóstico, tratamiento y seguimiento del cáncer de piel no melanoma: carcinoma escamocelular de piel.	Ministerio de Salud y Protección Social, Departamento Administrativo de Ciencia, Tecnología e Innovación COLCIENCIAS, Instituto de Evaluación Tecnológica en Salud, Instituto Nacional de Dermatología - Centro Dermatológico Fedrico Lleras Acosta, Instituto Nacional de Cancerología, Fundación Universitaria Ciencias de la Salud.	Colombia	2014	Prevention, diagnosis, treatment and follow up.	Yes	Yes	Yes	Yes
		Guía de práctica clínica para la detección oportuna, diagnóstico, tratamiento y seguimiento de leucemia linfoide aguda y leucemia mieloide aguda en niños, niñas y adolescentes.	Ministerio de Salud y Protección Social.	Colombia	2013	Diagnosis, treatment and follow up.	Yes	Yes	Yes	Yes
		Guía de Práctica Clínica para la detección oportuna, diagnóstico, tratamiento y seguimiento de Linfoma de Hodgkin y Linfoma No Hodgkin Aguda en niños, niñas y adolescentes.	Ministerio de Salud y Protección Social.	Colombia	2013	Diagnosis, treatment and follow up.	Yes	Yes	Yes	Yes
		Guía de práctica clínica (GPC) para para la detección temprana , diagnóstico, estadificación y tratamiento del cáncer de pulmón.	Ministerio de Salud y Protección Social, Departamento Administrativo de Ciencia, Tecnología e Innovación COLCIENCIAS, Instituto de Evaluación Tecnológica en Salud.	Colombia	2014	Diagnosis and treatment.	Yes	Yes	Yes	Yes
		Guía de Práctica Clínica (GPC) para la detección temprana, tratamiento integral, seguimiento y rehabilitación de pacientes con cáncer de mama.	Ministerio de Salud y Protección Social, Departamento Administrativo de Ciencia, Tecnología e Innovación COLCIENCIAS, Instituto de Evaluación Tecnológica en Salud, Instituto de Evaluación Tecnológica en Salud Instituto Nacional de Cancerología.	Colombia	2017	Screening, diagnosis and treatment.	Yes	Yes	Yes	Yes
		Guía de práctica clínica (GPC) para la detección, tratamiento y seguimiento de leucemias linfoblástica y mieloide en población mayor de 18 años.	Ministerio de Salud y Protección Social, Departamento Administrativo de Ciencia Tecnología e Innovación en Salud –COLCIENCIAS.	Colombia	2017	Diagnosis and treatment.	Yes	Yes	Yes	Yes
		Guía de práctica clínica (GPC) para la detección, tratamiento y seguimiento de linfoma Hodgkin y No Hodgkin en población mayor de 18 años.	Ministerio de Salud y Protección Social, Departamento Administrativo de Ciencia Tecnología e Innovación en Salud –COLCIENCIAS.	Colombia	2017	Diagnosis and treatment.	Yes	Yes	Yes	Yes
		Guía de práctica clínica para el diagnóstico y tratamiento de cáncer de mama her 2 positivo no metastásico.	Seguro Social de Salud (Essalud), Instituto De Evaluación De Tecnologías En Salud E Investigación (IETSI)	Perú	2017	Diagnosis and treatment.	Yes	Yes	No.	No.
		Guía de práctica clínica para el manejo de lesiones premalignas del cuello del útero.	Fundación IHCAI, Federación Centroamericana de Asociaciones y Sociedades de Obstetrcia y Ginecología.	Costa Rica	2016	Screening, prevention and diagnosis.	Yes	Yes	Yes	No
		Guía de práctica clínica para la prevención, diagnóstico y tratamiento del cáncer gástrico temprano - 2015	Asociación Colombiana de Gastroenterología, el Grupo Cochrane ITS y el Instituto de Investigaciones Clínicas de la Universidad Nacional de Colombia.	Colombia	2015	Prevention, diagnosis and treatment.	Yes	Yes	No	No
		Guía de Práctica Clínica del Tratamiento para el Cáncer de Mama.	Caja Costarricense de Seguro Social.	Costa Rica	2012	Treatment.	Yes	No	Yes	No
		Diretrizes para a Detecção Precoce do Câncer de Mama no Brasil	Instituto Nacional de Câncer José Alencar Gomes da Silva/ Ministério da Saúde.	Brasil	2015	Screening.	Yes	No	No	No
		Alivio del dolor por cáncer avanzado y cuidados paliativos	Ministerio de Salud, Chile	Chile	2017	Palliative care.	Yes	No	No	No
	Hematologic	Guía de práctica clínica para el diagnóstico y tratamiento de hemofilia	Instituto de evaluación de tecnologías en salud e investigación	Perú	2016	Diagnosis and treatment.	Yes	Yes	No	No
		Protocolo clínico para tratamiento con profilaxis de personas con hemofilia a severa sin inhibidores.	Ministerio de Salud y Protección Social, Departamento Administrativo de Ciencia Tecnología e Innovación en Salud –COLCIENCIAS.	Colombia	2015	Treatment.	Yes	Yes	No	No
	Metabolic and endocrine	Guía de práctica clínica para el diagnóstico, tratamiento y seguimiento de la diabetes mellitus tipo 2 en la población mayor de 18 años	Ministerio de Salud y Protección Social, Colciencias, Instituto de Evaluación Tecnológica en Salud, Asociación Colombiana de Endocrinología, Diabetes y Metabolismo, Asociación Colombiana de Diabetes, Centro Nacional de Investigación en Evidencia y Tecnologías en Salud (Alianza CINETS).	Colombia	2016	Screening, diagnosis and treatment.	Yes	Yes	Yes	Yes
		Guía de práctica clínica para el diagnóstico, tratamiento y seguimiento de los pacientes mayores de 15 años con diabetes mellitus tipo 1	Ministerio de Salud y Protección Social, Colciencias, Instituto de Evaluación Tecnológica en Salud, Asociación Colombiana de Endocrinología, Diabetes y Metabolismo, Asociación Colombiana de Diabetes, Centro Nacional de Investigación en Evidencia y Tecnologías en Salud (Alianza CINETS).	Colombia	2016	Screening, diagnosis, treatment and follow up.	Yes	Yes	Yes	Yes
		Guía de práctica clínica para la prevención, detección temprana, diagnóstico, tratamiento y seguimiento de las dislipidemias en la población mayor de 18 años .	Ministerio de Salud y Protección Social - Colciencias	Colombia	2014	Screening, diagnosis, treatment and follow up.	Yes	Yes	Yes	Yes
		Guía de práctica clínica (GPC) para la prevención, diagnóstico y tratamiento del sobrepeso y la obesidad en adultos.	Ministerio de Salud y Protección Social, Departamento Administrativo de Ciencia, Tecnología e Innovación Colciencias.	Colombia	2016	Prevention and treatment.	Yes	Yes	Yes	Yes
		Guía de Práctica Clínica Nacional sobre Diagnóstico y Tratamiento de la Obesidad en adultos.	Ministerio de Salud, Presidencia de la Nación.	Argentina		Diagnosis and treatment.	Yes	No	No	No
		Guía de práctica clínica para el manejo ambulatorio (promoción, prevención, diagnóstico y tratamiento) del adulto con diabetes mellitus tipo 2.	Secretaria de Salud, Gobierno de la República de Honduras.	Honduras	2015	Screening, diagnosis and treatment.	Yes	No	Yes	No
	Mental and behavioral	Guía de Práctica Clínica Nacional de Tratamiento de la Adicción al Tabaco.	Ministerio de Salud, Argentina	Argentina	2011	Diagnosis and treatment.	Yes	Yes	Yes	No
		Detección temprana y diagnóstico del episodio depresivo y trastorno depresivo recurrente en adultos. Atención integral de los adultos con diagnóstico de episodio depresivo o trastorno depresivo recurrente.	Ministerio de Salud y Protección Social, Departamento Administrativo de Ciencia, Tecnología e Innovación COLCIENCIAS, Instituto de Evaluación Tecnológica en Salud.	Colombia	2013	Screening, diagnosis and treatment.	Yes	Yes	Yes	Yes
		Guía de práctica clínica para el diagnóstico, tratamiento e inicio de la rehabilitación psicosocial de los adultos con esquizofrenia.	Ministerio de Salud y Protección Social, Departamento Administrativo de Ciencia, Tecnología e Innovación COLCIENCIAS, Instituto de Evaluación Tecnológica en Salud.	Colombia	2014	Diagnosis, treatment and rehabilitation.	Yes	Yes	Yes	Yes
		Guía de práctica clínica para la detección temprana, diagnóstico y tratamiento de la fase aguda de intoxicación de pacientes con abuso o dependencia del alcohol.	Ministerio de Salud y Protección Social, Departamento Administrativo de Ciencia, Tecnología e Innovación COLCIENCIAS, Instituto de Evaluación Tecnológica en Salud, Asociación Colombiana de Psiquiatría.	Colombia	2013	Diagnosis and treatment.	Yes	Yes	Yes	Yes
		Protocolo clínico para el diagnóstico, tratamiento y ruta de atención integral de niños y niñas con trastornos del espectro autista.	Ministerio de Salud y Protección Social, Departamento Administrativo de Ciencia, Tecnología e Innovación COLCIENCIAS, Instituto de Evaluación Tecnológica en Salud.	Colombia	2015	Diagnosis and treatment.	Yes	Yes	No	No
		​Guía de Práctica Clínica ​(GPC) para el diagnóstico y tratamiento del trastorno neurocognoscitivo mayor (Demencia) (Adopción)​​	Ministerio de Salud y Protección Social, Departamento Administrativo de Ciencia, Tecnología e Innovación COLCIENCIAS, Instituto de Evaluación Tecnológica en Salud.	Colombia	2017	Diagnosis and treatment.	Yes	Yes	Yes	No
	Neurological	Guía Clínica. Esclerosis Múltiple Remitente Recurrente.	Ministerio de Salud y Protección Social, Departamento Administrativo de Ciencia, Tecnología e Innovación COLCIENCIAS, Instituto de Evaluación Tecnológica en Salud.	Chile	2014	Treatment.	Yes	Yes	No	No
		Ayudas técnicas para movilidad y preservación de tejidos para personas de 15 a 64 años	Ministerio de Salud, Chile	Chile	2017	Rehabilitation.	Yes	Yes	No	No
	Cardiovascular	Guía de práctica clínica de diagnóstico, tratamiento y rehabilitación del episodio agudo del ataque cerebrovascular.	Ministerio de Salud y Protección Social, Departamento Administrativo de Ciencia, Tecnología e Innovación COLCIENCIAS, Instituto de Evaluación Tecnológica en Salud, Asociación Colombiana de Neurología.	Colombia	2015	Diagnosis, treatment and rehabilitation.	Yes	Yes	Yes	Yes
		Guía de Práctica Clínica Para el manejo de la Hipertensión arterial primaria (HTA)	Ministerio de Salud y Protección Social, Departamento Administrativo de Ciencia, Tecnología e Innovación COLCIENCIAS, Instituto de Evaluación Tecnológica en Salud.	Colombia	2017	Prevención, diagnóstico, tratamiento y seguimiento.	Yes	Yes	Yes	Yes
		Guía de Práctica Clínica para el Síndrome Coronario Agudo.	Ministerio de Salud y Protección Social, Instituto de Evaluación Tecnológica en Salud.	Colombia	2017	Treatment.	Yes	Yes	Yes	Yes
		Guía de Práctica Clínica para la prevención, diagnóstico, tratamiento y rehabilitación de la falla cardíaca en población mayorde 18 años clasi cación B, C y D.	Ministerio de Salud y Protección Social, Departamento Administrativo de Ciencia, Tecnología e Innovación COLCIENCIAS, Instituto de Evaluación Tecnológica en Salud.	Colombia	2016	Diagnóstico, tratamiento y rehabilitación.	Yes	Yes	Yes	Yes
		Guía de práctica clínica de síndrome coronario agudo.	Seguro Social de Salud (Essalud), Instituto De Evaluación De Tecnologías En Salud E Investigación (IETSI)	Perú	2017	Diagnosis and treatment.	Yes	Yes	No	No
	Respiratory	Guía de práctica clínica. Basada en la evidencia para la prevención, diagnóstico, tratamiento y seguimiento de la enfermedad pulmonar obstructiva crónica (EPOC) en población adulta.	Ministerio de Salud y Protección Social, Departamento Administrativo de Ciencia, Tecnología e Innovación (COLCIENCIAS), Instituto de Evaluación Tecnológica en Salud.	Colombia	2014	Prevention, diagnosis, treatment and follow up.	Yes	Yes	Yes	Yes
		Guía de práctica clínica nacional de diganóstico y tratamiento de la Enfermdad Pulmonar Obstructiva Crónica.	Ministerio de Salud, Presidencia de la Nación.	Argentina	2016	Diagnosis and treatment.	Yes	No	Yes	No
		Guía Peruana de EPOC.	Asociación Latinoamericana de Tórax (ALAT), Sociedad Peruana de Neumología, Ministerio de Salud.	Perú	2016	Diagnosis and treatment.	No	No	No	No
		Guía de Práctica Clínica para la prevención, diagnóstico, tratamiento y rehabilitación de Fibrosis Quística.	Ministerio de Salud y Protección Social - Colciencias	Colombia	2014	Prevention, diagnosis, treatment and rehabilitation.	Yes	Yes	Yes	Yes
		Diagnóstico y Tratamiento del Asma en el menor de 15 años.	Ministerio de Salud, Chile.	Chile	2017	Treatment and follow up.	Yes	No	No	No
		Guía Clínica Fibrosis Quística - Aspectos Broncopulmonares	Ministerio de Salud, Chile.	Chile	2017	Diagnosis, treatment and follow up.	Yes	Yes	No	No
	Digestive	Guía de práctica clínica para la evaluación y el manejo de la hemorragia digestiva alta.	Seguro Social de Salud (Essalud), Instituto De Evaluación De Tecnologías En Salud E Investigación (IETSI)	Perú	2017	Diagnosis and treatment.	Yes	Yes	No	No
		Guía de práctica clínica para el uso de ultrasonido endoscópico en pancreatitis crónica, lesiones quísticas y sólidas del páncreas en adultos.	Asociación Colombiana de Gastroenterología, el Grupo Cochrane ITS y el Instituto de Investigaciones Clínicas de la Universidad Nacional de Colombia	Colombia	2015	Diagnóstico.	Yes	Yes	No	No
		Guía de práctica clínica para la enfermedad hepática grasa no alcohólica	Asociación Colombiana de Gastroenterología, el Grupo Cochrane ITS y el Instituto de Investigaciones Clínicas de la Universidad Nacional de Colombia	Colombia	2015	Diagnosis, treatment and follow up.	Yes	Yes	No	No
		Guía de práctica clínica para el tratamiento de la enfermedad de Crohn en población adulta.	Asociación Colombiana de Gastroenterología, el Grupo Cochrane ITS y el Instituto de Investigaciones Clínicas de la Universidad Nacional de Colombia	Colombia	2017	Treatment.	Yes	Yes	No	No
		Guía de práctica clínica para la enfermedad por reflujo gastroesofágico.	Asociación Colombiana de Gastroenterología, el Grupo Cochrane ITS y el Instituto de Investigaciones Clínicas de la Universidad Nacional de Colombia	Colombia	2015	Diagnosis and treatment.	Yes	Yes	No	No
		Guía de práctica clínica para el diagnóstico y tratamiento de la infección por Helicobacter pylori en adultos.	Asociación Colombiana de Gastroenterología, el Grupo Cochrane ITS y el Instituto de Investigaciones Clínicas de la Universidad Nacional de Colombia	Colombia	2015	Diagnosis and treatment.	Yes	Yes	No	No
		Guía de práctica clínica para el diagnóstico y tratamiento de la dispepsia en adultos.	Asociación Colombiana de Gastroenterología, el Grupo Cochrane ITS y el Instituto de Investigaciones Clínicas de la Universidad Nacional de Colombia	Colombia	2015	Diagnosis and treatment.	Yes	Yes	No	No
		Guía de práctica clínica para el diagnóstico y tratamiento de la colitis ulcerativa en población adulta.	Asociación Colombiana de Gastroenterología, el Grupo Cochrane ITS y el Instituto de Investigaciones Clínicas de la Universidad Nacional de Colombia	Colombia	2015	Diagnosis and treatment.	Yes	Yes	No	No
		Guía de práctica clínica para el diagnóstico y tratamiento del estreñimiento crónico funcional en población adulta.	Asociación Colombiana de Gastroenterología, el Grupo Cochrane ITS y el Instituto de Investigaciones Clínicas de la Universidad Nacional de Colombia	Colombia	2015	Diagnosis and treatment.	Yes	Yes	No	No
		Guía de práctica clínica para el diagnóstico y tratamiento del síndrome de intestino irritable en población adulta.	Asociación Colombiana de Gastroenterología, el Grupo Cochrane ITS y el Instituto de Investigaciones Clínicas de la Universidad Nacional de Colombia	Colombia	2015	Diagnosis and treatment.	Yes	Yes	No	No
		Guía Clínica búsqueda, diagnóstico y tratamiento de la Enfermdad Celíaca.	Ministerio de Salud, Chile	Chile	2015	Diagnosis and treatment.	Yes	Yes	Yes	No
	Osteomuscular and connective tissue	Guía de práctica clínica para la detección temprana, atención integral, seguimiento y rehabilitaciónde pacientes con diagnóstico de distrofia muscular.	Ministerio de Salud y Protección Social, Departamento Administrativo de Ciencia, Tecnología e Innovación (COLCIENCIAS), Instituto de Evaluación Tecnológica en Salud.	Colombia	2015	Diagnosis, treatment and rehabilitation.	Yes	Yes	Yes	Yes
		Guía de práctica clínica para la detección temprana, diagnóstico y tratamiento de la artritis idiopática juvenil.	Ministerio de la Protección Social, Universidad Nacional de Colombia, Centro Nacional de Investigación en Evidencia y Tecnologías en Salud -CINETS.	Colombia	2014	Diagnosis and treatment.	Yes	Yes	Yes	Yes
		Guía de práctica clínica para la detección temprana, diagnóstico y tratamiento de la artritis reumatoide.	Ministerio de la Protección Social, Universidad Nacional de Colombia, Centro Nacional de Investigación en Evidencia y Tecnologías en Salud -CINETS.	Colombia	2014	Diagnosis and treatment.	Yes	Yes	Yes	Yes
		Guía de práctica clínica para el diagnóstico y tratamiento de lumbalgia.	Seguro Social de Salud (Essalud), Instituto De Evaluación De Tecnologías En Salud E Investigación (IETSI)	Perú	2016	Diagnosis and treatment.	Yes	Yes	No	No
		Guía de Práctica Clínica para el diagnóstico y tratamiento preoperatorio, intraoperatorio y postoperatorio de la persona amputada, la prescripción de la prótesis y la rehabilitación integral.	Ministerio de Salud y Protección Social, Ciencia, Tecnología e Innovación (Colciencias), Universidad de Antioquia.	Colombia	2015	Treatment and rehabilitation.	Yes	Yes	Yes	Yes
	Renal, urinary	Guía de Práctica Clínica para el diagnóstico y tratamiento de la Enfermedad Renal Crónica.	Ministerio de la Protección Social, Universidad Nacional de Colombia.	Colombia	2016	Diagnosis and treatment.	Yes	Yes	Yes	No
		Guía de práctica clínica para la adecuación de hemodiálisis.	Seguro Social de Salud (Essalud), Instituto De Evaluación De Tecnologías En Salud E Investigación (IETSI)	Perú	2017	Treatment.	Yes	Yes	No	No
		Guía de práctica clínica para el manejo de los trastornos minerales y óseos en enfermedad renal crónica.	Seguro Social de Salud (Essalud), Instituto De Evaluación De Tecnologías En Salud E Investigación (IETSI)	Perú	2017	Prevention, diagnosis and treatment.	Yes	Yes	No	No
		Guía de práctica clínica para el diagnóstico y manejo de la anemia en pacientes con enfermedad renal crónica.	Seguro Social de Salud (Essalud), Instituto De Evaluación De Tecnologías En Salud E Investigación (IETSI)	Perú	2017	Diagnosis and treatment.	Yes	Yes	No	No
Maternal diseases	Hypertensive disorders	Guías de Práctica Clínica de Prevención y Tratamiento de Preeclampsia y Eclampsia.	Ministerio de Salud Pública, Santo Domingo, República Dominicana	República Dominicana	2017	Treatment.	Yes	No	No	No
		Guía de Práctica Clínica para la prevención y manejo de Preeclampsia y Eclampsia.	Instituto Nacional Materno Perinatal.	Perú	2017	Treatment.	Yes	Yes	No	No
	Perinatal infections	Guía de Práctica Clínica ​(GPC) basada en la evidencia para la atención integral de la sífilis gestacional y congénita.	Ministerio de Salud, Instituto de Evaluación Tecnológica en Salud.	Colombia	2014	Diagnosis and treatment.	Yes	Yes	Yes	Yes
	Metabolic	Guía de práctica clínica para el diagnóstico, tratamiento y seguimiento de la diabetes Gestacional	Ministerio de Salud y Protección Social, Colciencias, Instituto de Evaluación Tecnológica en Salud, Federación colombiana de obstetricia y ginecología (FECOLSOG) Asociación Bogotana Perinatología (APB) Centro Nacional de Investigación en Evidencia y Tecnologías en Salud (Alianza CINETS).	Colombia	2016	Diagnosis, treatment and follow up.	Yes		Yes	Yes
	Thromboembolic events	Guía de práctica clínica para la prevención de eventos tromboembólicos venosos durante la gestación, el parto o el puerperio	Asociación Bogotana de Obstetricia y Ginecología.	Colombia	2017	Treatment.	Yes	Yes	No	No
Neonatal diseases	Perinatal asphyxia	Guía de práctica clínica del recién nacido con asfixia perinatal.	Ministerio de Salud y Protección Social, Colciencias, Instituto de Evaluación Tecnológica en Salud, Centro Nacional de Investigación en Evidencia y Tecnologías en Salud CINETS.	Colombia	2013	Diagnosis and treatment.	Yes	Yes	Yes	Yes
	Respiratory disorders	Guía de práctica clínica del recién nacido con trastorno respiratorio. Síndrome de Dificultad Respiratorio del Recién Nacido (SDR), Síndrome de aspiración de líquido amniótico teñido de meconio (SALAM), Neumonía Neonatal, Taquipnea Transitoria del Recién nacido (TTRN), Hipertensión pulmonar persistente de recién nacido ( HTPPN).	Ministerio de Salud y Protección Social, Colciencias, Instituto de Evaluación Tecnológica en Salud, Centro Nacional de Investigación en Evidencia y Tecnologías en Salud CINETS.	Colombia	2013	Prevention, diagnosis and treatment.	Yes	Yes	Yes	Yes
	Premature newborn	Guía de práctica clínica del recién nacido prematuro.	Ministerio de Salud y Protección Social, Colciencias, Instituto de Evaluación Tecnológica en Salud, Centro Nacional de Investigación en Evidencia y Tecnologías en Salud CINETS.	Colombia	2013	Treatment.	Yes	Yes	Yes	Yes
	Healthy newborn	Guía de práctica clínica del recién nacido sano.	Ministerio de Salud y Protección Social, Colciencias, Instituto de Evaluación Tecnológica en Salud, Centro Nacional de Investigación en Evidencia y Tecnologías en Salud CINETS.	Colombia	2013	Tratamiento.	Yes	Yes	Yes	Yes
	Growth alterations	Guía de práctica clínica basada en la evidencia para la promoción del crecimiento, detección temprana y enfoque inicial de alteraciones del crecimiento en niños menores de 10 años y la promoción del desarrollo, detección temprana y enfoque inicial de las alteraciones del desarrollo en niños menores de 5 años en Colombia.	Ministerio de Salud y Protección Social - Colciencias	Colombia	2014	Screening, prevention, diagnosis and treatment.	Yes	Yes	Yes	Yes
	Infections	Guía de práctica clínica. Recién nacido: sepsis neonatal temprana.	Ministerio de Salud y Protección Social - Colciencias	Colombia	2013	Screening, prevention, diagnosis and treatment.	Yes	Yes	Yes	Yes
	Congenital anomalies	Guía de práctica clínica. Detección de anomalías congénitas en el recién nacido.	Ministerio de Salud y Protección Social, Colciencias, Instituto de Evaluación Tecnológica en Salud, Centro Nacional de Investigación en Evidencia y Tecnologías en Salud CINETS.	Colombia	2013	Screening, diagnosis and treatment.	Yes	Yes	Yes	Yes
		Disrafías Espinales.	Ministerio de Salud, Chile	Chile	2017	Prevention, diagnosis and treatment.	Yes	No	No	No
	Clinical practice guide for rehydration and fluid therapy in children and adolescents	Seguro Social de Salud (Essalud), Instituto De Evaluación De Tecnologías En Salud E Investigación (IETSI)	Perú	2017	Español	Treatment.	Yes	Yes	No	No
Injuries	Craneoecephalic trauma	Guía de práctica clínica para diagnóstico y tratamiento de adultos con trauma craneoencefálico severo.	Ministerio de Salud y Protección Social, Colciencias, Fundación MEDITECH.	Colombia	2013	Diagnosis and treatment.	Yes	Yes	Yes	Yes
Other	Eye diseases	Guía de Práctica Clínica para la detección temprana, el diagnóstico, el tratamiento y el seguimiento de los defectos refractivos en menores de 18 años.	Ministerio de Salud y Protección Social, Ciencia, Tecnología e Innovación (Colciencias).	Colombia	2016	Diagnosis, treatment and follow up.	Yes	Yes	Yes	Yes
		Guía de Práctica Clínica para la prevención, la detección temprana, el diagnostico, el tratamiento y el seguimiento de la ambliopía en menores de 18 años.	Ministerio de Salud y Protección Social, Ciencia, Tecnología e Innovación (Colciencias).	Colombia	2016	Screening, prevention, diagnosis, treatment and follow up.	Yes	Yes	Yes	Yes
		Trauma Ocular.	Ministerio de Salud, Chile	Chile	2017	Treatment.	Yes	No	No	No
	Sedation	Guía de práctica clínica basada en la evidencia para el manejo de la sedoanalgesia en el paciente adulto críticamente enfermo.	Asociación Colombiana de Medicina Crítica y Cuidado Intensivo (AMCI), Federación Panamericana e Ibérica de Sociedades de Medicina Crítica y Terapia Intensiva (FEPIMCTI).	Colombia	2013	Treatment.	Yes	No	No	No
		Guía de práctica clínica para la administración de sedación fuera del quirófano en pacientes mayores de12 años.	SociedadColombiana de Anestesiología y Reanimación, Universidad Nacional de Colombia.	Colombia	2016	Treatment.	Yes	Yes	No	No
	Oral health	Ministerio de Salud. Guía de Práctica Clínica. Salud Oral Integral para Adultos de 60 Años: Prevención y Tratamiento de Caries Radiculares.	Ministerio de Salud.	Chile	2015	Prevention and treatment.	Yes	No	No	No
	Nutrition	Guía de Atención Nutricional del Paciente Quirúrgico con Algunas Patologías del Tracto Intestinal.	Caja Costarriense de Seguro Social.	Costa Rica	2011	Treatment.	Yes	No	Yes	No
